# Supplementary material for: Influences of Illumination Pretreatment on Soybean Oil Activated Clay Bleaching Effects and Soybean Oil Quality Evaluation
Source: Foods. 2023 Mar 1;12(5):1038. doi: 10.3390/foods12051038 (PMC10001297; doi:10.3390/foods12051038)
Supplement: Supplementary file 1 [file foods-12-01038-s001.zip]

Archive with 1 entries (1 files):
- foods-2154539-supplementary.pdf
